# Supplementary material for: High prevalence of vitamin D deficiency among normotensive and hypertensive pregnant women in Ghana
Source: BMC Pregnancy Childbirth. 2021 Apr 26;21:331. doi: 10.1186/s12884-021-03802-9 (PMC8077698; doi:10.1186/s12884-021-03802-9)
Supplement: Supplementary file 1 — Additional file 1. [file 12884_2021_3802_MOESM1_ESM.zip]

Archive with 2 entries (2 files):
- Smoothed percentiles of estimated birth weight- Amended.docx
- Smoothed percentiles of estimated birth weight.docx
